# Supplementary material for: Diphtheria Outbreak among Persons Experiencing Homelessness, 2023, Linked to 2022 Diphtheria Outbreak, Frankfurt am Main, Germany
Source: Emerg Infect Dis. 2025 Mar;31(3):547–54. doi: 10.3201/eid3103.241217 (PMC11878310; doi:10.3201/eid3103.241217)
Supplement: Appendix — Additional information for study of diphtheria outbreak among persons experiencing homelessness linked to 2022 diphtheria outbreak in Frankfurt am Main, Germany. [file 24-1217-Techapp-s1.xlsx]

## Sheet: attributes
Article DOI: https://doi.org/10.3201/eid3103.241217
EID cannot ensure accessibility for supplementary materials supplied by authors. Readers who have difficulty accessing supplementary content should contact the authors for assistance.
Diphtheria Outbreak among Persons Experiencing Homelessness, 2023, Linked to 2022 Diphtheria Outbreak, Frankfurt am Main, Germany
Sample ID	Bioproject	Biosample accession	publication
KL2070	PRJNA898270	SAMN31602461	Badenschier et al., 2022, doi: 10.2807/1560-7917.ES.2022.27.46.2200849
KL2129	PRJNA898270	SAMN31602464	Badenschier et al., 2022, doi: 10.2807/1560-7917.ES.2022.27.46.2200850
KL2130	PRJNA898270	SAMN31602465	Badenschier et al., 2022, doi: 10.2807/1560-7917.ES.2022.27.46.2200851
KL2141	PRJNA898270	SAMN31602468	Badenschier et al., 2022, doi: 10.2807/1560-7917.ES.2022.27.46.2200852
KL2168	PRJNA898270	SAMN31602476	Badenschier et al., 2022, doi: 10.2807/1560-7917.ES.2022.27.46.2200853
KL2187	PRJNA898270	SAMN31602481	Badenschier et al., 2022, doi: 10.2807/1560-7917.ES.2022.27.46.2200854
KL2202	PRJNA898270	SAMN31602487	Badenschier et al., 2022, doi: 10.2807/1560-7917.ES.2022.27.46.2200855
KL2219	PRJNA898270	SAMN31602493	Badenschier et al., 2022, doi: 10.2807/1560-7917.ES.2022.27.46.2200856
KL2225	PRJNA898270	SAMN31602497	Badenschier et al., 2022, doi: 10.2807/1560-7917.ES.2022.27.46.2200857
KL2236	PRJNA898270	SAMN36271205	Badenschier et al., 2022, doi: 10.2807/1560-7917.ES.2022.27.46.2200858
KL2248	PRJNA898270	SAMN36271207	Badenschier et al., 2022, doi: 10.2807/1560-7917.ES.2022.27.46.2200859
KL2249	PRJNA898270	SAMN36271208	Badenschier et al., 2022, doi: 10.2807/1560-7917.ES.2022.27.46.2200860
KL2252	PRJNA898270	SAMN36271209	Badenschier et al., 2022, doi: 10.2807/1560-7917.ES.2022.27.46.2200861
KL2257	PRJNA898270	SAMN36271212	Badenschier et al., 2022, doi: 10.2807/1560-7917.ES.2022.27.46.2200862
KL2267	PRJNA898270	SAMN36271219	Badenschier et al., 2022, doi: 10.2807/1560-7917.ES.2022.27.46.2200863
KL2272	PRJNA898270	SAMN36271222	Badenschier et al., 2022, doi: 10.2807/1560-7917.ES.2022.27.46.2200864
KL2282	PRJNA898270	SAMN36271224	Badenschier et al., 2022, doi: 10.2807/1560-7917.ES.2022.27.46.2200865
KL2289	PRJNA898270	SAMN36271227	Badenschier et al., 2022, doi: 10.2807/1560-7917.ES.2022.27.46.2200866
KL2293	PRJNA898270	SAMN36271230	Badenschier et al., 2022, doi: 10.2807/1560-7917.ES.2022.27.46.2200867
KL2301	PRJNA898270	SAMN36271233	Badenschier et al., 2022, doi: 10.2807/1560-7917.ES.2022.27.46.2200868
KL2303	PRJNA898270	SAMN36271235	Badenschier et al., 2022, doi: 10.2807/1560-7917.ES.2022.27.46.2200869
KL2304	PRJNA898270	SAMN36271236	Badenschier et al., 2022, doi: 10.2807/1560-7917.ES.2022.27.46.2200870
KL2306	PRJNA898270	SAMN36271238	Badenschier et al., 2022, doi: 10.2807/1560-7917.ES.2022.27.46.2200871
KL2311	PRJNA898270	SAMN36271241	Badenschier et al., 2022, doi: 10.2807/1560-7917.ES.2022.27.46.2200872
KL2314	PRJNA898270	SAMN36271243	Badenschier et al., 2022, doi: 10.2807/1560-7917.ES.2022.27.46.2200873
KL2315	PRJNA898270	SAMN36271244	Badenschier et al., 2022, doi: 10.2807/1560-7917.ES.2022.27.46.2200874
KL2319	PRJNA898270	SAMN36271245	Badenschier et al., 2022, doi: 10.2807/1560-7917.ES.2022.27.46.2200875
KL2328	PRJNA898270	SAMN36271251	Badenschier et al., 2022, doi: 10.2807/1560-7917.ES.2022.27.46.2200876
KL2337	PRJNA898270	SAMN36271256	Badenschier et al., 2022, doi: 10.2807/1560-7917.ES.2022.27.46.2200877
KL2338	PRJNA898270	SAMN36271257	Badenschier et al., 2022, doi: 10.2807/1560-7917.ES.2022.27.46.2200878
KL2345	PRJNA898270	SAMN36271261	Badenschier et al., 2022, doi: 10.2807/1560-7917.ES.2022.27.46.2200879
KL2348A	PRJNA898270	SAMN36271263	Badenschier et al., 2022, doi: 10.2807/1560-7917.ES.2022.27.46.2200880
KL2351	PRJNA898270	SAMN36271264	Badenschier et al., 2022, doi: 10.2807/1560-7917.ES.2022.27.46.2200881
KL2353	PRJNA898270	SAMN36271265	Badenschier et al., 2022, doi: 10.2807/1560-7917.ES.2022.27.46.2200882
KL2354	PRJNA898270	SAMN36271266	Badenschier et al., 2022, doi: 10.2807/1560-7917.ES.2022.27.46.2200883
KL2355	PRJNA898270	SAMN36271267	Badenschier et al., 2022, doi: 10.2807/1560-7917.ES.2022.27.46.2200884
KL2357	PRJNA898270	SAMN36271268	Badenschier et al., 2022, doi: 10.2807/1560-7917.ES.2022.27.46.2200885
KL2359	PRJNA898270	SAMN36271270	Badenschier et al., 2022, doi: 10.2807/1560-7917.ES.2022.27.46.2200886
KL2362	PRJNA898270	SAMN36271272	Badenschier et al., 2022, doi: 10.2807/1560-7917.ES.2022.27.46.2200887
KL2386	PRJNA898270	SAMN36271274	Badenschier et al., 2022, doi: 10.2807/1560-7917.ES.2022.27.46.2200888
KL2387	PRJNA898270	SAMN36271275	Badenschier et al., 2022, doi: 10.2807/1560-7917.ES.2022.27.46.2200889
KL2417	PRJNA1139060	SAMN42749338	this publication
KL2738	PRJNA1139060	SAMN42749339	this publication
KL2771	PRJNA1139060	SAMN42749340	this publication
KL2878	PRJNA1139060	SAMN42749341	this publication
KL2880	PRJNA1139060	SAMN42749342	this publication
KL2968	PRJNA1139060	SAMN42749343	this publication
KL2996a	PRJNA1139060	SAMN42749344	this publication
